# Supplementary material for: Design, Synthesis and Anticancer Activity of 6-Substituted-1-(3,4,5-trimethoxyphenyl)-1H-indole Against Tubulin Polymerisation
Source: Molecules. 2025 Nov 24;30(23):4538. doi: 10.3390/molecules30234538 (PMC12693167; doi:10.3390/molecules30234538)
Supplement: Supplementary file 1 [file molecules-30-04538-s001.zip]

Archive with 1 entries (1 files):
- molecules-3967069-supplementary.pdf
